# Supplementary material for: Interactive Session for Residents and Medical Students on Dermatologic Care for Lesbian, Gay, Bisexual, Transgender, and Queer Patients
Source: MedEdPORTAL. 2021 Apr 21;17:11148. doi: 10.15766/mep_2374-8265.11148 (PMC8063631; doi:10.15766/mep_2374-8265.11148)
Supplement: Supplementary file 1 — LGBTQ Curriculum Presentation.pptxCase 1.docxCase 2.docxCase 3.docxBaseline Survey.docxFollow-up Survey.docx [file mep_2374-8265.11148-s001.zip]

Archive with 7 entries (7 files):
- A. LGBTQ Curriculum Presentation.pptx
- B. Case 1.docx
- C. Case 2.docx
- D. Case 3.docx
- E. Baseline Survey.docx
- F. Follow Up Survey.docx
- Educational_Summary_Report_11148.pdf
